# Supplementary material for: Low thoracic skeletal mass index, a novel marker to predict recurrence of aspiration pneumonia in the elderly stroke patients
Source: PLoS One. 2024 Dec 12;19(12):e0315427. doi: 10.1371/journal.pone.0315427 (PMC11637400; doi:10.1371/journal.pone.0315427)
Supplement: S1 Data — (XLSX) [file pone.0315427.s002.xlsx]

## Sheet: 임시_R20210707_admissiondate
No	chestCT	T2PSM.x	T2MI (cm2/m2)	ADMISSION	EXPIRE1	RECUR	recurdate	recur2date	recur3date	recurfrequency	recur free day	ANTISTART.x	ANTISTROP.x	primary_anti	RETURNFREQ	return	ICUY	ICUADM.x	ICUDC.x	VC	VCINSERTDAY	VCWEANDAY	WBC	seg	lympho	platelet	NLR	PLR	CRP	BUN	cr	albu	Protein	HB	MBI	MMSE	Berg	Rtgrasp	Ltgrasp	grasp_abnormal	Height	height2	Weight	BMI	Age	Sex	diagnosis_code	minMIP	averageMIP
1	1	1262	436.678	2012-11-15	0	0				0		2012-11-18	2012-12-01	13	0	0	1	41228	##########	0			9250	58	26.8	302	2.16418	121.823	33.58	6.5	0.28	2.9	5	11.6	9	0	0	14	15	2	170	2.89	61.15	21.1592	48	1	3	25	25
2	1	1632	564.706	2013-04-09	0	1	2013-06-13			1	31	2013-05-13	2013-05-23	10	1	1	0			0			21300	85	10	355	8.5	166.667	133	12.1	0.59	3	6.4	13.1	67	23	0	20	16	2	170	2.89	62	21.4533	69	1	3	40	40
3	1	991.5	440.667	2013-08-26	0	0				0		2013-08-26	2013-09-04	9	0	0	0			0			12580	82.1	9.7	306	8.46392	250.766	235	25	0.7	3.1	5.5	10.6	14	18	24	8	7	2	150	2.25	40	17.7778	81	2	4	17	17
4	1	3248	1164.62	2013-09-14	0	1	2015-08-14			1	699	2013-09-14	2013-10-04	20	1	1	1	41531	##########	0			4800	62	14	80	4.42857	119.048	38.33	24.7	1.94	3.2	4.6	11.6	0	4	0	13.6	0	2	167	2.7889	55	19.721	77	1	1	0	0
5	1	2952	1117.92	2013-10-04	0	0				0		2013-10-04	2013-10-20	16	0	0	0			0			11550	87.3	8.2	142	10.6463	149.931	150.3	19.9	0.89	3.5	5.9	11.8	5	8	4	12	12	2	162.5	2.64063	56.2	21.2828	75	1	2	4	4
8	1	3136	1085.12	2013-11-10	0	0				0		2013-11-14	2013-11-21	7	0	0	0			0			9800	84.4	9.3	198	9.07527	217.248	12.35	17.2	0.73	4.9	7.7	15	82	29	45	22	30	2	170	2.89	56	19.3772	46	1	1	71	71
10	1	2338	879.965	2014-01-06	0	0				0		2014-01-21	2014-02-01	11	0	0	0			0			14290	74.6	16.7	328	4.46707	137.444	16.58	14.7	0.61	3.4	6.3	11.2	0	10	0	13	7	2	163.001	2.65692	56	21.077	60	1	2	2	2
11	1	1415	596.644	2014-03-01	0	0				0		2014-03-03	2014-03-31	28	0	0	1	41705	##########	1	##########	41717	7960	70	21	257	3.33333	153.745	84.59	28.9	1.26	3.7	6.3	11.2	75	17	24	12	12	2	154	2.3716	33	13.9147	90	2	4	0	0
13	1	2390	933.594	2014-04-11	0	1	2014-09-17	2015-12-25		2	159	2014-04-11	2014-04-24	13	1	1	0			0			11220	88	9	211	9.77778	208.952	156	35.3	1.64	3.8	6.3	12.6	42	12	5	12	8	2	160	2.56	49.5	19.3359	82	1	2	18	18
15	1	1359	470.242	2014-05-16	0	0				0		2014-05-16	2014-06-05	20	0	0	0			0			15840	72	20	235	3.6	74.1793	226	12.8	0.9	2.3	5.6	8.3	41	15	37	12	8	2	170	2.89	43.45	15.0346	82	1	1	13	13
16	1	2156	791.993	2014-05-23	0	0				0		2014-05-23	2014-06-07	15	0	0	0			0			7740	67	24.9	297	2.69076	154.105	10.58	8.3	0.44	3.5	6.1	12.4	33	3	1	4	20	2	164.992	2.72225	64	23.51	61	1	4	17	17
17	1	1245	430.795	2014-05-10	0	0				0		2014-05-28	2014-06-03	6	0	0	0			0			10390	82.5	10.3	131	8.00971	122.41	57.82	18.9	0.72	3	6.5	11.5	0	0	0	7	10	2	170	2.89001	50	17.301	61	1	2	10	10
18	1	1619	588.949	2014-06-25	0	0				0		2014-06-26	2014-07-02	6	0	0	1	41815	##########	0			6000	86	11	200	7.81818	303.03	194.4	31.8	0.81	3.3	5.8	9.6	35	20	6	17	14	2	165.8	2.74896	46.25	16.8245	60	1	1	0	0
20	1	2381	751.483	2014-08-06	0	0				0		2014-08-06	2014-08-12	6	0	0	0			0			12100	53.3	28.2	162	1.89007	47.4767	56	23.7	1.36	4.2	7.5	13.2	2	1	0	12	11	2	178	3.1684	57	17.9902	86	1	1	22	26.6667
21	1	3472	1201.38	2014-09-29	0	0				0		2014-10-05	2014-11-03	29	0	0	0						7640	46	46	279	1	79.3877	3	13.9	1.08	4	6.7	14.8	29	30	3	30	35	1	170	2.89	72	24.9135	56	1	1	92	92
23	1	1192	496.15	2014-10-17	0	0				0		2014-10-22	2014-10-31	9	1	1	0			0			11120	78.1	12.9	238	6.05426	165.914	38.5	17.6	0.43	3.6	6.5	14.7	0	0	0	0	0	2	155	2.4025	52	21.6441	48	2	2	0	0
24	1	2267	824.674	2014-10-16	0	1	2015-12-17			1	419	2014-10-24	2014-11-06	13	2	1	0						6900	54.9	23.8	199	2.30672	121.179	1.19	18.1	0.71	3.7	6.3	11.8	75	24	54	16	16	2	165.8	2.74896	66.35	24.1364	78	1	1	16	16
25	1	1244	406.204	2014-10-11	0	0				0		2014-10-27	2014-11-07	11	0	0	0			0			13960	84	14	444	6	227.18	4.86	11.5	0.56	3.5	7.4	13.3	100	28	49	8	16	2	175	3.0625	45	14.6939	73	1	1	34	34
26	1	1382	553.597	2014-12-05	0	0				0		2014-12-05	2014-12-23	18	0	0	0			0			17560	83	8	356	10.375	253.417	183.4	15.3	0.86	3.4	6.9	10.3	59	20	41	12	10	2	158	2.4964	35	14.0202	85	2	1	27	27
27	1	2507	1017.08	2014-12-24	0	0				0		2014-12-26	2015-01-12	17	0	0	1	41997	##########				7100	58.9	24.2	195	2.43388	113.491	30.46	19.7	1.06	3.7	6.6	15.6	85	19	56	0	32	1	157	2.4649	56.7	23.003	58	1	1	32	32
28	1	1496	606.921	2014-12-26	0	0				0		2015-01-08	2015-02-09	32	0	0	1	41999	##########				4990	62.1	29.1	253	2.13402	174.232	1.07	23.1	1.02	4.1	6.6	11.1	0	0	0	4	0	2	157	2.4649	48	19.4734	92	2	1	0	0
29	1	2051	709.689	2015-01-24	0	1	2015-05-01			1	96	2015-01-25	2015-02-17	23	0	1	1	42028	##########	1	##########	42044	18460	95	3	131	31.6667	236.547	90.16	4.13	2.49	4.6	7.6	14.4	8	29	3	18	10	1	170	2.89	50	17.301	53	2	3	19	19
30	1	1915	678.501	2015-02-25	0	0				0		2015-02-25	2015-04-01	35	0	0	0			0			14960	85	3	205	28.3333	456.774	127.5	15.2	0.99	3.3	6.7	12.1	3	7	0	8	5	2	168	2.8224	56	19.8413	79	1	2	12	12
31	1	1222.4	495.923	2015-04-06	1	1	2018-08-25	2017-02-24		2	1236	2015-04-07	2015-04-23	16	2	1	1	42100	##########				9220	92	4	282	23	764.642	96.16	14.7	1.02	2.6	5.5	6.5	3	14	28	13.2	12.8	2	157	2.4649	55	22.3133	79	1	1	57	57
32	1	1551	536.678	2015-04-21	0	0				0		2015-04-22	2015-04-28	6	0	0	0			0			8160	88	9	270	9.77778	367.647	176	44	1.73	2.7	5.7	9.9	42	19	8	20	19	2	170	2.89	48	16.609	70	1	1	15	15
33	1	1562	527.988	2015-08-22	0	0				0		2015-08-22	2015-09-05	14	0	0	1	42239	##########	0			21880	73	11	278	6.63636	115.506	134	17	0.83	2.5	5.1	10.6	0	8	0	0	7.9	2	172	2.9584	65	21.9713	76	1	3	4	4
34	1	1704	550.103	2015-08-17	0	1	2016-03-28			1	203	2015-09-07	2015-09-29	22	1	1	0			0			7120	78.4	16.4	317	4.78049	271.478	15.28	11.2	0.58	2.7	5.5	12	9	4	5	0	10	2	176	3.0976	62	20.0155	70	1	1	0	0
35	1	1800	703.125	2015-10-10	0	0				0		2015-10-10	2015-10-16	6	1	1	0			0			8040	72.9	13.7	199	5.32117	180.666	233.6	17	1.1	3.9	7	14.5	35	15	27	18	15	2	160	2.56	39	15.2344	77	1	4	17	17.6667
36	1	1887	602.317	2015-10-15	0	0				0		2015-10-15	2015-10-23	8	0	0	0			0			14920	81.2	9.9	269	8.20202	182.116	44.84	10	0.64	4.6	7.6	16.3	0	0	0	0	12.7	2	177	3.1329	63.5	20.2688	15	1	3	1	1
37	1	1807	705.859	2015-11-29	0	1	2015-12-01	2016-01-04	2016-12-22	3	2	2015-11-29	2015-12-14	15	1	1	0			0			9230	89	4	206	22.25	557.963		18.1	1.11	4.3	7.8	13.8	0	20	1	20	0	2	160	2.56	55	21.4844	67	1	2	0	0
38	1	1719	764	2016-04-25	0	0				0		2016-04-25	2016-05-12	17	0	0	0			0			15730	92.3	2.6	160	35.5	391.217	217.4	24.5	1.15	3.4	6.4	12.5	12	9	0	8	7	2	150	2.25	60	26.6667	86	2	2	64	64
40	1	1872	632.774	2016-06-13	0	1	2018-01-01			1	567	2016-06-13	2016-07-16	33	1	1	0						9930	63	26.2	381	2.40458	146.445	150.3	34	0.6	3.5	7	11.8	83	29	45	16	16	2	172	2.9584	60	20.2812	80	1	4	54	61.3333
41	1	2019	698.616	2016-08-29	0	0				0		2016-08-30	2016-10-19	50	0	0	1	42612	##########				11300	33.1	58.8	190	0.562925	28.5955	0.87	13.3	0.69	4.2	6.9	15.3	0	1	1	0	30	1	170	2.89	72	24.9135	58	1	1	10	12.3333
42	1	1134	406.612	2016-09-04	0	1	2017-02-05			1	142	2016-09-16	2016-10-20	34	1	1	0			0			10000	67.7	21.9	184	3.09132	84.0183	8.35	13.4	0.36	3.6	6.9	10.8	3	8	0	10	14	2	167	2.7889	56	20.0796	72	1	4	8	8.66667
43	1	1846	638.754	2016-09-20	0	1	2016-10-21			1	31	2016-09-20	2016-10-06	16	1	1	1	42633	##########				19230	72.5	24	337	3.02083	73.0196	12.85	15.7	0.66	3.2	6.1	8.9	50	28	48	18	18	2	170	2.89	60	20.7612	58	1	4	8	13.6667
44	1	829.2	286.92	2015-12-07	0	1	2016-11-05			1	334	2015-12-07	2015-12-24	23	2	1	1	42679	##########				26930	77	7	416	11	220.678	44.79	39.5	3.82	3.3	7.8	11.3	3	17	1	12	8	2	170	2.89	55	19.0311	69	1	4	21	22.6667
45	1	2075	922.222	2016-11-14	0	0				0		2016-11-17	2016-12-04	17	0	0	1	42689	##########				15990	86	8	234	10.75	182.927	0.31	14.2	0.54	4.2	7.2	11.8	67	25	30	18	18	1	150	2.25	46	20.4444	65	2	1	44	51.6667
46	1	1596	552.249	2016-11-19	0	1	2021-01-28			1	1529	2016-11-21	2017-01-27	67	0	0	1	42693	##########	0			11200	86	9	282	9.55556	279.762	63.3	17.7	1.16	3.4	6.1	11.2	4	25	0	0	15	2	170	2.89	65	22.4913	57	1	4	10	14
47	1	1401	527.306	2016-12-04	0	0				0		2016-12-04	2017-01-12	39	0	0	0			0			19890	83	9	207	9.22222	115.636	268	8.7	0.34	3.9	6	10.2	0	5	3	0	10	2	163	2.6569	52	19.5717	47	2	2	3	5.66667
48	1	2401	793.037	2016-12-09	0	1	2017-02-05	2017-03-11		2	52	2016-12-15	2017-01-14	30	2	1	1	42713	##########	1	##########	home vent	11360	62	11	165	5.63636	132.042	56	35.1	0.64	2.9	5.3	10.8	0	20	0	0	0	2	174	3.0276	68	22.46	65	1	6	1	1
49	1	950.6	336.806	2017-01-19	0	0				0		2017-01-19	2017-02-10	22	0	0	1	42755	##########	0			11610	84.2	12.3	103	6.84553	72.1273	102	16.8	0.65	2.6	6.1	11.2	47	16	19	20	12	2	168	2.8224	52	18.424	65	1	7	30	34.3333
50	1	1827	770.366	2017-01-21	0	0				0		2017-01-24	2017-03-02	37	0	0	1	42756	##########				9130	65.3	26	351	2.51154	147.864	0.72	8	0.68	3.8	7.9	12.7	3	21	0	11.5	6	2	154	2.3716	45.8	19.3119	51	2	2	3	3.66667
51	1	1318	534.707	2017-02-02	0	1	2017-04-07			1	64	2017-02-02	2017-02-14	12	1	1	1	42768	##########	0			15900	86.6	6.5	370	13.3231	358.007	19.69	44.7	1.12	2.9	5.6	8.1	82	23	53	33	33	1	157	2.4649	47.75	19.372	79	1	1	13	15.3333
52	1	2129	657.099	2017-02-05	0	0				0		2017-02-07	2017-06-06	119	0	0	1	42828	##########				7770	67.8	24.6	488	2.7561	255.308	80.63	15.9	0.53	3.6	7.4	9.7	0	0	0	0	0	2	180	3.24	75	23.1481	35	1	2	0	0
53	1	2770	894.241	2017-01-25	0	0				0		2017-02-16	2017-03-13	25	0	0	1	42760	##########				6110	33.6	56.8	254	0.591549	73.1887	2.69	12.1	0.89	4	7.5	10.6	9	1	3	0	20	2	176	3.0976	59.2	19.1116	71	1	2	14	14.3333
54	1	1790	681.219	2017-02-10	0	0				0		2017-02-20	2017-02-27	7	0	0	0			0			8420	52	25	403	2.08	191.449	10.44	12.9	0.75	3.9	6.8	12.8	56	18	0	11.5	6	2	162.1	2.62764	60	22.8342	63	1	4	1	1
55	1	1498	550.23	2017-03-07	0	1	2017-08-30			1	176	2017-03-07	2017-05-15	69	2	1	1	42801	##########	0			7140	54.1	36.4	298	1.48626	114.661	1.03	20.2	0.98	4.2	6.2	11.8	0	0	0	0	0	2	165	2.7225	50	18.3655	77	1	2	1	1
57	1	834.9	381.163	2017-03-14	1	1	2017-03-29			1	15	2017-03-14	2017-05-26	73	2	1	1	42824	##########				4390	96.6	3.4	202	28.4118	1353.34	9.59	19	0.97	3.6	6.7	10	0	0	0	0	0	2	148	2.1904	38	17.3484	93	2	1	1	1
58	1	1661	665.358	2017-02-01	0	1	2017-03-24			1	51	2017-02-01	2017-02-17	59	4	1	1	42818	##########	1	##########	42821	18990	86.3	9.3	275	9.27957	155.713	144.5	24.4	0.64	3.4	7.7	10.6	22	25	4	6	4	2	158	2.4964	42	16.8242	59	2	5	9	9.66667
60	1	515.5	211.826	2017-03-26	0	0				0		2017-03-27	2017-04-26	30	0	0	0			0			9310	87	6.9	346	12.6087	538.614	42.34	13.3	0.34	2.4	7	11.9	10	17	0	16	12	2	156	2.4336	57	23.4221	71	1	6	4	5.66667
61	1	1996	690.657	2017-03-06	0	1	2017-06-04			1	66	2017-03-30	2017-04-17	18	2	1	0			0			3820	64.4	22.5	224	2.86222	260.617	83.74	16.9	0.51	3	5.9	7.8	0	0	4	2	2	2	170	2.89	60	20.7612	80	1	1	1	1
62	1	2093	660.586	2017-03-25	0	0				0		2017-04-04	2017-05-06	32	0	0	0						7660	63.6	23	229	2.76522	129.981	7.7	11.8	0.4	4.1	7.3	13.9	0	16	0	24	25	2	178	3.1684	70.45	22.2352	59	1	4	1	2.33333
63	1	1856	599.174	2017-03-03	0	0				0		2017-04-06	2017-04-21	15	0	0	0			0			30730	78	10	252	7.8	82.0046	110	33.3	1.6	3.4	6.5	10.5	9	16	2	36	30	1	176	3.0976	65	20.984	72	1	4	56	59.3333
64	1	1700	639.843	2017-03-09	0	0				0		2017-04-08	2017-04-18	10	0	0	0			0			6310	63.5	26.9	391	2.36059	230.354	6.18	16.7	1.04	3.6	7.5	10.6	12	20	0	18	0	2	163	2.6569	52.5	19.7599	68	1	1	9	12.3333
65	1	2577	935.187	2017-03-05	0	0				0		2017-04-12	2017-05-02	20	0	0	1	42799	##########				10300	73.8	14.6	167	5.05479	111.052	1.4	15.6	0.93	3.8	6.9	12.6	0	1	4	5	6.5	2	166	2.7556	62	22.4996	79	1	6	10	13
66	1	1509	498.415	2017-04-13	0	0				0		2017-04-13	2017-05-21	38	0	0	0						17460	82.6	11.5	292	7.18261	145.426	23.54	21.9	0.67	4.3	8.1	14.5	8	11	3	10	12	2	174	3.0276	58.3	19.2562	76	1	5	1	2.66667
67	1	1479	488.506	2017-04-13	1	1	2018-01-19	2020-06-11		2	281	2017-04-13	2017-06-21	69	2	1	1	42838	##########				14550	83.8	7.6	321	11.0263	290.288	44.59	10.1	0.46	2.8	6.9	9.3	0	0	0	2	0	2	174	3.0276	50	16.5147	68	1	4	3	3.66667
68	1	1201	469.141	2017-04-09	0	1	2018-08-14			1	483	2017-04-18	2017-06-06	49	6	1	0						12170	78.3	10	342	7.83	281.019	23.11	9.5	0.67	3.1	7	10.7	0	0	0	0	0	2	160	2.56	58	22.6562	63	2	1	0	0
70	1	997.3	357.596	2017-04-05	0	1	2017-11-26			1	216	2017-04-24	2017-05-11	17	4	1	0						13370	59.5	26.9	536	2.2119	149.033	10.51	27	0.73	3.5	7.4	10.4	6	25	4	4	6	2	167	2.7889	52	18.6453	90	2	6	2	3
71	1	1357	530.078	2017-04-18	0	0				0		2017-04-28	2017-06-07	40	0	0	0						7750	87	9.8	185	8.87755	243.581	7.33	27	0.73	4	6.2	13.7	26	21	21	6	20	2	160	2.56	44.25	17.2852	77	1	5	6	8.33333
72	1	2492	882.937	2017-04-22	0	0				0		2017-05-04	2017-05-17	13	0	0	0			0			7130	44	16	215	2.75	188.464	103	21.1	0.82	3.1	5.8	11.1	84	28	27	18	44	1	168	2.8224	58	20.5499	64	1	1	25	27
73	1	1782	883.753	2017-04-20	1	0				0		2017-05-04	2017-06-06	33	0	0	1	42880	##########	1	##########	42892	16840	82	7	367	11.7143	311.334	33.67	28.9	1.21	3.1	5.5	11.2	7	4	0	0	0	2	142	2.0164	39	19.3414	76	2	1	0	0
74	1	1941	687.713	2017-05-12	0	1	2017-12-31			1	233	2017-05-12	2017-08-14	94	1	1	1	42868	##########	1	##########	42891	8740	74.1	17.4	160	4.25862	105.211	0.32	12.3	0.81	4.3	7.3	15.5	0	0	0	0	0	2	168	2.8224	74	26.2188	72	1	2	0	0
75	1	1765	689.453	2017-04-14	0	1	2019-07-24			1	789	2017-05-26	2017-06-04	9	1	1	0						8300	59.1	33.1	320	1.7855	116.478	0.9	7.9	0.68	4.4	8.3	11.8	0	0	4	4	10	2	160	2.56	55	21.4844	59	2	2	14	14.6667
76	1	2132	786.914	2017-05-27	0	1	2018-06-09			1	375	2017-05-30	2017-06-29	30	1	1	0						5220	65.5	28.4	254	2.30634	171.335	0.75	18.5	1	4.2	7.3	10.4	56	25	14	26.5	26	2	164.6	2.70932	54.2	20.005	75	1	5	4	6.33333
77	1	1377	579.116	2017-06-02	0	1	2017-12-11			1	189	2017-06-05	2017-07-16	41	1	1	0						5940	62.3	24.2	74	2.57438	51.479	28.66	13.7	0.71	3.8	6.4	13.3	63	18	52	18	22	2	154.2	2.37776	44.2	18.5889	73	1	1	17	18.3333
78	1	2070	733.418	2017-05-30	0	0				0		2017-06-11	2017-06-19	8	0	0	0			0			13130	83.6	10	285	8.36	217.06	130	36.9	0.77	2.7	5.3	9.7	0	0	0	0	0	2	168	2.8224	65	23.03	79	2	1	1	2.66667
81	1	1997	644.693	2017-07-10	0	0				0		2017-07-10	2017-07-31	21	0	0	0			0			10010	87.6	3.9	244	22.4615	625.016	61.42	41	2.93	3.7	7.1	6	0	8	7	14	8	2	176	3.0976	60	19.3698	86	1	4	22	25
82	1	1907	637.175	2017-07-08	0	0				0		2017-07-14	2017-08-12	29	0	0	0			0			11240	76	13	176	5.84615	120.449	197	35.3	1.19	3.2	5.5	10.7	0	0	0	24	14	2	173	2.9929	65	21.7181	78	1	4	20	20.6667
84	1	354.86	157.716	2017-07-22	0	0				0		2017-07-26	2017-08-15	20	0	0	0						6450	67.7	17.7	260	3.82486	227.741	3.93	34.3	1.17	3.3	6.4	9.1	65	17	25	6	6	2	150	2.25	45	20	90	2	7	1	2.66667
85	1	1754	644.261	2017-08-05	0	1	2017-10-19			1	75	2017-08-05	2017-09-21	47	1	1	0						13070	65.7	28.4	289	2.31338	77.8581	2.01	10.9	1.48	4.3	7.6	15.1	2	19	3	3	3	2	165	2.7225	70	25.7117	71	2	6	17	21.3333
87	1	1407	660.068	2017-07-31	1	1	2018-12-01			1	477	2017-08-11	2017-08-30	19	1	1	0			0			8340	83.6	10.1	197	8.27723	233.872	3.66	11.6	0.67	4.1	6.6	11	10	17	4	10	0	2	146	2.1316	40	18.7652	83	2	1	18	20
89	1	1550	506.122	2017-08-14	0	0				0		2017-08-15	2017-08-29	14	0	0	0						6280	74	15.8	294	4.68354	296.299	41.21	10.2	0.41	3.5	6.7	12.1	6	27	3	6	1	2	175	3.0625	52.1	17.0122	71	1	1	1	2.66667
90	1	3177	1112.36	2017-08-26	0	0				0		2017-08-29	2017-09-21	23	0	0	0						6930	72.3	18.5	308	3.90811	240.24	14.76	8.5	0.61	4.1	6.9	10.9	86	26	55	42	20	1	169	2.8561	63	22.0581	69	1	1	54	55.6667
91	1	1311	459.018	2017-08-25	0	1	2017-12-01			1	88	2017-09-04	2017-10-02	28	1	1	1	43073	##########	1	##########	43082	7850	63.5	27.6	379	2.30072	174.928	0.69	10.3	0.31	3.8	7.3	10.9	0	0	0	0	0	2	169	2.8561	49.8	17.4364	61	1	4	1	1
93	1	833.6	306.189	2017-09-14	1	1	2017-12-12			1	89	2017-09-14	2017-10-02	18	2	1	1	42992	##########	0			12150	94.1	4.2	204	22.4048	399.765	7.77	18.7	0.79	4.6	7.1	14.7	0	14	0	26	0	2	165	2.7225	58	21.3039	84	1	1	31	31.6667
94	1	1167.2	479.619	2017-09-27	0	0				0		2017-10-01	2017-10-29	28	0	0	1	43010	##########	0			6320	66.6	19.1	294	3.48691	243.555	9.32	16.2	0.75	3.9	6.4	13.7	6	1	0	12	12	2	156	2.4336	50	20.5457	84	2	2	37	39.3333
95	1	1521	609.277	2017-10-07	0	1	2018-01-02	2018-04-20		2	87	2017-10-07	2017-10-18	11	2	1	0			0			13030	73.7	11.3	220	6.52212	149.417	2.85	20.8	0.45	2.6	5.5	12.9	10	23	47	10	10	2	158	2.4964	40	16.0231	87	1	5	27	28
96	1	3049	1007.07	2017-10-13	0	0				0		2017-10-13	2017-11-21	39	0	0	0			0			13970	86.8	5.4	246	16.0741	326.096	24.61	15.6	0.76	4.2	7.6	14.1	20	25	5	18	12	2	174	3.0276	80	26.4236	68	1	1	16	21.3333
97	1	934.5	415.333	2017-10-06	0	1	2018-03-24			1	162	2017-10-13	2017-10-19	6	1	1	0			0			3320	35.3	50	183	0.706	110.241	2.76	6.6	0.38	3.2	5.5	9.5	43	18	31	12	12	2	150	2.25	53	23.5556	78	2	1	5	5.66667
98	1	2615	926.516	2017-10-13	0	1	2017-12-16			1	56	2017-10-21	2017-11-01	11	1	1	0			0			5750	49.1	37	197	1.32703	92.5969	2.74	14.5	0.76	4	7.7	12.1	31	0	36	10	4	2	168	2.8224	66	23.3844	67	1	2	19	19.3333
99	1	1342	492.929	2017-09-25	0	1	2018-04-21	2018-05-07		2	180	2017-10-23	2017-12-21	59	2	1	1	43031	##########	0			8980	81.8	10.6	250	7.71698	262.638	27.33	24.2	0.8	3.8	7.6	12.8	20	25	5	8	8	2	165	2.7225	70	25.7117	71	2	6	17	21.3333
100	1	955.2	330.519	2017-10-27	0	1	2018-02-03			1	99	2017-10-27	2018-01-16	81	1	1	1	43060	##########	1	##########	43066	4160	76	16.8	336	4.52381	480.769	158.5	25.5	0.64	3.5	7.1	9.8	5	12	7	2	2	2	170	2.89	45.2	15.6401	84	1	5	1	2.33333
101	1	2448	1164.33	2017-11-09	0	0				0		2017-11-09	2018-01-07	59	0	0	1	43049	##########	1	##########	43065	8420	38.7	50.2	147	0.770916	34.7778	0.36	17	1.27	3.8	6.6	15.1	0	0	0	5	5	2	145	2.1025	43	20.4518	73	1	4	1	2.33333
102	1	2095	676.33	2017-10-23	0	0				0		2017-11-12	2017-12-06	24	0	0	1	43031	##########	0			8740	57.6	33.1	273	1.74018	94.3677	3.44	15.7	1.12	4.3	7.2	15.8	0	0	0	2	2	2	176	3.0976	60	19.3698	65	1	1	1	2.33333
103	1	1932	623.709	2017-11-22	0	0				0		2017-11-22	2017-12-28	36	0	0	0						9170	67.1	19.6	180	3.42347	100.149	107.3	12.3	0.71	3.1	6.8	12.8	9	0	3	0	20	2	176	3.0976	64.05	20.6773	72	1	1	3	3.66667
105	1	446.1	178.697	2017-12-15	0	1	2018-05-29	2018-12-18	2019-06-07	3	165	2017-12-15	2017-12-28	13	3	1	0			0			9490	84.3	10.1	289	8.34653	301.516	146	13.6	0.26	2.9	6.1	9.1	5	0	0	0	0	2	158	2.4964	36	14.4208	90	2	2	0	0
106	1	1660	523.924	2017-12-14	0	0				0		2017-12-15	2018-01-07	23	0	0	0			0			6340	61.8	27	233	2.28889	136.114	19.65	11.6	0.46	3.4	6.5	9.7	60	23	52	.	.	2	178	3.1684	49	15.4652	72	1	6	14	20.3333
107	1	2091	723.529	2017-09-11	0	0				0		2017-12-20	2018-01-04	15	0	0	0			0			11520	72.4	0	341			33.73	11.4	0.41	3.3	7	11.7	0	0	0	0	0	2	170	2.89	84	29.0657	56	1	2	0	0
108	1	635.3	302.164	2017-12-08	0	0				0		2017-12-21	2017-12-28	7	0	0	0			0			6100	79.8	11.8	315	6.76271	437.622	31.8	2.91	4.47	3.5	5.7	9	0	0	0	5	5	2	145	2.1025	43	20.4518	84	2	5	1	2.33333
109	1	1395	512.397	2017-12-29	0	0				0		2017-12-29	2018-01-07	9	0	0	0			0			22930	83.1	9.5	342	8.74737	157	132	22.5	0.99	2.9	6.8	10.8	79	19	44	28	26	2	165	2.7225	37.05	13.6088	75	1	5	4	7
110	1	1264	561.778	2017-11-30	0	1	2019-03-05			1	419	2018-01-10	2018-01-22	12	0	0	0			0			10760	84.8	6.8	323	12.4706	441.45	17.16	14.1	0.77	3.9	6.9	12.5	0	0	0	0	0	2	150	2.25	57	25.3333	90	2	2	0	0
112	1	2604	850.286	2018-06-15	1	0				0		2018-06-15	2018-07-07	22	0	0	1	43288	##########	0			12630	81.5	10.2	321	7.9902	249.173	28.24	10.4	0.61	4.3	8.5	11.3	0	0	0	0	14	2	175	3.0625	78	25.4694	74	1	1	0	0
114	1	1467	490.16	2018-09-24	0	1	2018-10-08			1	14	2018-09-24	2018-10-03	9	1	1	0			0			11750	85	7.8	328	10.8974	357.883	36.67	13.3	0.74	3.7	8.2	11.1	0	30	18	28	28	2	173	2.9929	54	18.0427	66	1	1	19	21.3333
115	1	2086	688.995	2019-02-01	0	0				0		2019-02-01	2019-02-10	9	0	0	0			0			12910	81.4	13.6	330	5.98529	187.953	114.7	7.5	0.58	4.1	7	13	0	13	0	10	0	2	174	3.0276	65	21.4692	55	1	1	1	2.66667
116	1	3087	1043.47	2019-04-15	0	0				0		2019-04-15	2019-04-24	9	0	0	0			0			12950	70.4	19.3	312	3.64767	124.832	77.46	7.3	0.87	4	7.4	13.1	27	0	4	0	18	2	172	2.9584	70	23.6614	60	1	2	20	20
117	1	1724	514.796	2019-05-30	0	1	2019-08-26	2019-12-12		2	74	2019-06-13	2019-06-27	14	3	0	0			0			4370	59	27.5	224	2.14545	186.395	14.42	17.2	0.6	3.8	7	11.9	0	30	0	5	6	2	183	3.3489	69.85	20.8576	38	1	2	7	15.6667
118	1	2474	807.837	2019-12-20	0	0				0		2019-12-20	2020-02-13	55	0	0	1	43819	##########	1	##########	43825	10300	79.5	13.6	213	5.84559	152.056	0.3	8.9	0.87	4.6	7.9	17.6	5	25	0	22	0	2	175	3.0625	78	25.4694	48	1	2	18	21.6667
119	1	1503	766.837	2019-12-26	0	1	2020-09-01			1	250	2019-12-26	2020-01-23	28	1	1	1	43825	##########	0			10100	89.4	4.3	154	20.7907	354.594	63.16	38.1	1.98	3.6	6.6	10.7	0	0	0	0	0	2	140	1.96	45	22.9592	78	2	4	0	0
120	1	3070	1169.79	2019-12-16	0	0				0		2019-12-27	2020-02-07	42	0	0	1	43815	##########	0			22300	85.9	8	297	10.7375	166.48	17.97	31	1.07	5.3	8.8	15.9	20	20	1	39	26	1	162	2.6244	51	19.433	68	1	1	71	78.6667
121	1	3575	1201.43	2019-12-31	0	0				0		2019-12-31	2020-01-13	13	0	0	1	43830	##########	1	##########	43836	13020	76	5	135	15.2	207.373	16.65	19.3	0.73	3.7	5.9	12.6	0	2	39	0	0	2	172.5	2.97562	74.8	25.1376	59	1	4	1	1.66667
122	1	1488	514.879	2020-01-25	0	0				0		2020-01-25	2020-02-13	19	0	0	1	43855	##########	0			2520	35	30	160	1.16667	211.64	55.87	35.1	1.73	2.9	6.1	10.8	11	25	4	20	18	2	170	2.89	62.6	21.6609	63	1	5	2	2.66667
123	1	1835	650.156	2020-01-28	1	1	2020-03-04	2020-09-12		2	33	2020-01-31	2020-03-01	30	3	1	0			0			5060	62.2	22.5	107	2.76444	93.9833	3.97	74.2	2.82	3.7	6.5	9.9	58	29	43	35	23	1	168	2.8224	60	21.2585	72	1	1	10	12.3333
124	1	2441	797.061	2020-02-08	0	1	2020-05-06			1	86	2020-02-10	2020-03-05	24	1	1	0			0			4190	73.7	16.1	302	4.57764	447.679	0.61	36.9	0.94	4.7	7.8	10.3	72	26	51	36	20	1	175	3.0625	49.4	16.1306	57	1	7	2	7.66667
125	1	1111	428.61	2020-02-10	0	0				0		2020-02-11	2020-03-25	43	0	0	1	43872	##########	0			18810	85	11.6	165	7.32759	75.6201	52.51	157	7.95	2.5	5.8	8.2	0	0	0	0	0	2	161	2.5921	53.2	20.5239	81	2	1	0	0
126	1	1772	572.056	2020-02-18	0	1	2020-06-16	2020-08-02	2020-09-17	3	119	2020-02-18	2020-03-26	37	3	1	0			0			9630	76	12	173	6.33333	149.706	24.9	24.5	1.02	3.3	6.6	11.7	0	0	0	6	7	2	176	3.0976	65	20.984	77	1	7	2	3.33333
127	1	1478	623.208	2020-02-05	0	0				0		2020-02-20	2020-02-27	7	0	0	0			0			9680	77	16.1	335	4.78261	214.953	5.09	17.2	0.47	3.5	5.9	11.8	2	9	0	4	0	2	154	2.3716	45.7	19.2697	85	2	2	2	3
128	1	1378	518.65	2020-02-20	0	0				0		2020-02-20	2020-03-26	35	0	0	1	43903	##########	0			7450	60	20	359	3	240.94	15.61	12.2	0.5	3.5	5.9	10.1	0	1	0	0	0	2	163	2.6569	49	18.4425	76	1	2	0	0
129	1	2120	716.604	2020-03-05	0	0				0		2020-03-07	2020-03-23	16	0	0	0			0			15890	85.3	7.1	324	12.0141	287.186	2.86	31.4	0.9	3.4	6.2	10.5	0	1	0	0	0	2	172	2.9584	63	21.2953	79	1	2	0	0
130	1	395.1	156.283	2020-04-23	0	0				0		2020-04-30	2020-05-24	24	0	0	1			0			17320	90.2	4	194	22.55	280.023	15.46	16.3	0.46	3	6.1	11.7	0	0	0	4	0	2	159	2.5281	40	15.8222	89	2	2	2	3.33333
131	1	2475	876.913	2020-04-23	0	1	2020-06-25	2020-09-15	2020-09-29	3	45	2020-05-11	2020-05-24	13	3	1	1	43961	##########	0			16290	66	6	380	11	388.787	78.73	26.4	0.93	3.2	7	10.4	2	0	3	8	12	2	168	2.8224	65	23.03	78	1	1	4	6
132	1	1986	882.667	2020-05-20	0	0				0		2020-05-21	2020-05-28	7	0	0	0			0			13920	78	17	300	4.58824	126.775	2.56	21.6	0.47	4	6.9	10.5	73	29	43	0	0	2	150	2.25	50.3	22.3556	74	2	7	3	4.33333
133	1	1409	465.385	2020-11-25	0	0				0		2020-11-26	2021-01-14	49	0	0	1	44161	##########	1	##########	44165	15890	86	5	222	17.2	279.421	14.98	23.4	0.94	3.5	7.1	9.6	16	12	4	15	17	2	174	3.0276	60	19.8177	75	1	1	7	8
134	1	2243	876.172	2020-12-20	0	0				0		2020-12-20	2020-12-31	11	0	0	1	44185	##########	0			14730	80.3	12.9	221	6.22481	116.305	0.93	32.4	1.81	4.3	8.1	12.8	0	16	2	0	4.4	2	160	2.56	68	26.5625	48	2	1	3	3
142	1	1848	827.944	2018-03-10	1	1	2018-07-02			1	70	2018-04-23	2018-05-11	18	1	1	1	43199	##########	0			13030	87.7	6.4	398	13.7031	477.264	4.58	22.3	1	3.9	6.3	13.4	27	17	17	22	20	2	149.4	2.23204	43.95	19.6905	90	1	5	3	12.6667
144	1	1265.7	513.489	2018-03-05	1	1				0		2018-03-05	2018-04-15	41	1	1	0			0			5450	74	10	171	7.4	313.761	95.45	13.9	0.57	2.7	5.4	9.6	27	20	16	8	8	2	157	2.4649	40	16.2278	75	2	5	7	8.33333
145	1	1288	450.965	2018-02-05	0	1	2020-11-28	2021-02-20		2	1013	2018-02-19	2018-05-23	93	2	1	1	43164	##########	1	##########	43178	7780	89.2	9.5	209	9.38947	282.776	0.1	14.6	0.64	4.2	6.9	14.6	4	26	0	0	9	2	169	2.8561	53	18.5568	78	2	1	31	38
146	1	1826	713.281	2018-03-30	0	1	2018-06-01			1	59	2018-04-03	2018-05-08	35	1	1	0			0			11440	76.2	17.8	384	4.2809	188.575	5.15	19.7	0.79	1.9	5.2	9.8	13	12	12	12	10	2	160	2.56	57.65	22.5195	80	1	1	11	14
147	1	2515	840.322	2018-04-14	0	0				0		2018-04-17	2018-05-19	32	0	0	0			0			7160	63.1	23.6	289	2.67373	171.03	9.37	10.7	0.65	4.4	7.1	13.3	0	0	0	0	0	2	173	2.9929	63	21.0498	52	1	2	0	0
148	1	1398	513.499	2018-03-26	0	1				0		2018-03-26	2018-05-17	52	1	1	1	43185	##########	0	##########	43194	21970	90.2	7.2	294	12.5278	185.86	9.99	14.6	0.82	4.4	7.3	12.4	3	27	1	21	0	1	165	2.7225	53	19.4674	66	2	2	9	10.6667
149	1	1492	690.453	2018-08-10	1	0				0		2018-08-10	2018-08-30	20	0	0	1	43322	##########	1	##########		8260	88	8	242	11	366.223	60.27	19.8	0.72	3.1	5.8	12.4	84	29	48	8	8	2	147	2.1609	44	20.3619	74	2	6	16	17.3333
150	1	2165	795.225	2018-03-07	0	0				0		2018-03-07	2018-05-04	58	0	0	1	43166	##########	1	##########	43172	16520	86.1	9.9	637	8.69697	389.488	1.19	16.4	0.73	3.5	5.2	12.1	34	18	18	29	19	1	165	2.7225	58.65	21.5427	62	1	2	25	28.6667
151	1	1919	704.867	2018-04-02	1	1	2018-07-11			1	100	2018-04-02	2018-05-19	47	2	1	1	43192	##########	1	##########	43222	7190	52.4	28	218	1.87143	108.285	1.09	89.8	10.75	4.8	8.4	11	0	0	0	5	5	2	165	2.7225	53	19.4674	52	2	2	0	0
152	1	1345	454.638	2018-04-07	0	0				0		2018-04-26	2018-05-12	16	0	0	0			0			8780	63.8	29.3	375	2.17747	145.77	5.49	25.6	0.69	3.9	6.6	12.4	0	6	0	14	6	2	172	2.9584	61.5	20.7883	72	1	1	1	2.33333
153	1	2003	693.08	2018-03-31	0	1	2018-12-24	2019-02-25		2	245	2018-04-23	2018-05-03	10	1	1	0			0			5420	63.4	23.8	396	2.66387	306.986	0.23	10.8	0.55	4.4	6.9	12.6	0	15	1	0	8	2	170	2.89	64.5	22.3183	50	1	2	0	0
154	1	2240	867.394	2018-03-30	1	1	2018-05-29	2019-06-04		2	21	2018-05-08	2018-05-30	22	2	1	0			0			7350	48.7	34.6	191	1.40751	75.1052	2.44	38	7.95	4.9	8.4	11.8	44	28	11	14	22	2	160.7	2.58245	56.65	21.9365	75	1	1	36	37.6667
155	1	660.2	293.422	2018-03-31	0	1				0		2018-03-31	2018-05-14	44	3	1	1	43190	##########	0			16770	81	9	178	9	117.935	49.25	8.5	1.08	2.7	6.2	11.7	0	0	2	8	0	2	150	2.25	45	20	72	1	1	7	10
156	1	2394	828.374	2019-02-21	0	1	2019-07-22			1	151	2019-02-21	2019-03-04	11	1	1	0			0			10120	82.7	7.6	189	10.8816	245.735	162.8	11.2	0.62	2.7	6.1	11.6	13	13	3	0	10	2	170	2.89	60	20.7612	82	1	1	36	37.6667
157	1	2580	1007.81	2018-04-06	0	0				0		2018-04-06	2018-05-05	29	0	0	0			0			9150	68.8	19.2	325	3.58333	184.995	16.98	15.2	1.21	3.9	7.3	14.2	8	18	23	0	16	2	160	2.56	58	22.6562	77	1	1	20	25.6667
158	1	1446	531.129	2018-04-04	0	1	2018-10-24			1	170	2018-05-07	2018-05-28	21	1	1	1	43194	##########	0			8820	82	12.4	155	6.6129	141.723	4.45	27.4	0.88	4.1	7.1	12	0	0	0	0	0	2	165	2.7225	60	22.0386	89	1	2	12	16.6667
159	1	2533	909.332	2018-04-20	1	0				0		2018-04-20	2018-05-11	21	0	0	1	43210	##########	1	##########	43220	1100	54	9	121	6	1222.22	339.6	26.5	0.99	3.2	5.8	10.2	90	28	54	20	20	2	166.9	2.78556	69.9	25.0937	58	1	7	17	17.6667
160	1	4180	1364.9	2018-05-06	0	0				0		2018-05-30	2018-06-07	8	0	0	0			0			10580	46.6	46.3	233	1.00648	47.5652	0.98	12.3	0.88	4	7.9	17.3	47	29	29	42	0	1	175	3.0625	81	26.449	54	1	1	55	58.3333
161	1	1599	624.609	2018-02-09	0	0				0		2018-02-26	2018-06-04	98	0	0	0			0			11960	71.7	22.5	212	3.18667	78.7811	5.36	16.4	0.45	4.2	7.4	10.1	0	0	0	0	0	2	160	2.56	55	21.4844	60	2	2	0	0
163	1	1796	658.889	2018-05-28	0	0				0		2018-05-30	2018-06-26	27	0	0	1	43266	##########	1	##########	43277	13170	89.9	7.8	225	11.5256	219.029	12.55	32.7	2.87	2.8	6.4	11.2	5	19	0	20	0	2	165.1	2.7258	52.25	19.1687	67	1	1	1	2.33333
164	1	2473	886.73	2018-06-01	0	0				0		2018-06-21	2018-07-01	10	0	0	0			0			7890	52.6	38	307	1.38421	102.395	0.85	8.5	0.52	4.5	7.3	14.2	0	0	0	0	0	2	167	2.7889	60.75	21.7828	55	1	1	0	0
165	1	1449	489.792	2018-05-25	0	0				0		2018-07-04	2018-07-10	6	0	0	0			0			7500	52.5	29.1	218	1.80412	99.8855	14.03	27.3	1.43	3.3	6.5	10.1	1	18	18	14	9	2	172	2.9584	60	20.2812	81	1	1	8	8.66667
166	1	1220	488.704	2020-11-21	0	0				0		2020-11-22	2020-11-26	4	0	0	0			0			12930	79.8	12.3	197	6.4878	123.869	63.35	24.2	1.05	3.5	6.8	11.9	4	2	5	13	0	2	158	2.4964	50	20.0288	74	2	2	13	15.3333
167	1	1470	474.561	2018-05-13	0	0				0		2018-06-23	2018-07-15	22	0	0	1	43241	##########	1	##########	43251	8260	52.8	36.3	198	1.45455	66.0357	89.75	11.3	0.65	3.4	5.8	14.5	5	2	2	14	4	2	176	3.0976	63	20.3383	66	1	5	1	2.33333
168	1	2393	781.388	2018-06-23	1	0				0		2018-06-28	2018-07-10	12	0	0	1	43274	##########	1	##########		10350	58	28.9	230	2.00692	76.8935	22.35	22.3	1.45	4.1	7.8	14.4	6	15	8	0	18	2	175	3.0625	75	24.4898	86	1	1	15	16
169	1	2242	823.508	2018-06-15	0	0				0		2018-07-11	2018-07-25	14	0	0	1	43266	##########	0			4870	55.3	33.9	190	1.63127	115.087	0.85	18.3	0.95	3.9	6.9	14.5	3	22	7	0	14	2	165	2.7225	75	27.5482	65	1	2	8	11.3333
170	1	2080	679.184	2018-07-07	0	0				0		2018-07-16	2018-07-21	5	0	0	0			0			5370	67.4	22.9	282	2.94323	229.319	5.44	13.8	0.54	3.7	6.2	10.2	43	22	36	0	0	2	175	3.0625	44.3	14.4653	77	1	5	5	5.66667
171	1	2014	657.633	2018-07-09	0	0				0		2018-07-10	2018-07-29	19	0	0	0			0			7250	85.3	6.6	218	12.9242	455.59	204.5	92.9	2.38	3.2	7.9	11.3	0	0	6	0	4	2	175	3.0625	55	17.9592	73	1	5	13	15
172	1	1609	543.875	2018-07-04	1	0				0		2018-07-05	2018-08-13	39	0	0	0			0			17030	95.3	2.6	347	36.6538	783.685	170.8	25.7	1.44	2.4	6.6	10.4	6	20	5	8	16	2	172	2.9584	72	24.3375	74	1	5	17	18.3333
173	1	1666	658.993	2018-06-09	0	0				0		2018-06-13	2018-08-08	56	0	0	1	43269	##########	0			8660	68.8	15.5	247	4.43871	184.013	4.92	33.2	5.17	4.2	6.9	10	18	19	19	12	2.5	2	159	2.5281	52.9	20.9248	66	2	1	10	14.6667
174	1	835.4	352.252	2018-05-28	0	0				0		2018-05-28	2018-08-17	81	0	0	1	43248	##########	1	##########	43248	16420	90	6.5	297	13.8462	278.272	3.71	11.8	0.47	4.3	8.1	12.2	0	0	0	0	0	2	154	2.3716	53	22.3478	75	2	4	0	0
175	1	2124	670.37	2018-07-14	0	0				0		2018-08-07	2018-08-16	9	0	0	0			0			5640	46.8	37.9	211	1.23483	98.7107	0.4	15.3	0.75	4.6	7.2	11.6	0	0	0	0	0	2	178	3.1684	65	20.5151	66	1	1	0	0
176	1	1342	464.36	2018-07-28	0	0				0		2018-08-06	2018-09-08	33	0	0	0			0			9410	77.3	9.1	248	8.49451	289.615	18.06	20.2	4.18	2.8	5.8	10.5	23	21	18	20	0	2	170	2.89	52.5	18.1661	69	1	1	5	6
177	1	2468	805.878	2018-08-19	0	0				0		2018-08-23	2018-08-27	4	0	0	0			0			3260	37.5	46.6	318	0.804721	209.326	7.27	16.3	0.74	4.1	6	10.3	0	0	0	0	16	2	175	3.0625	80	26.1224	51	1	2	5	6
178	1	1327	589.778	2018-07-22	0	1	2019-09-17			1	421	2018-07-23	2018-09-04	43	1	1	1			0			10480	74.8	20	322	3.74	153.626	1.37	7.4	0.4	3.8	7.2	12	62	0	17	12	16	2	150	2.25	40	17.7778	78	2	1	1	2
179	1	1528	554.507	2018-06-16	0	1				0		2018-06-18	2018-09-04	78	0	0	1	43283	##########	1	##########	43303	13280	79.9	16.1	247	4.96273	115.524	68.56	11.4	0.86	3.4	7.7	11.3	8	0	8	0	0	2	166	2.7556	40	14.5159	73	1	1	0	0
180	1	1435	496.54	2018-08-26	0	1				0		2018-09-22	2018-10-17	25	2	1	0			0			5110	66.1	21.7	230	3.04608	207.418	12.77	32.8	0.85	3.1	6.2	9.2	0	0	0	0	0	2	170	2.89	55	19.0311	70	1	2	0	0
181	1	1370	608.889	2018-09-09	0	0				0		2018-10-02	2018-10-11	9	0	0	1	43352	##########	0			13470	82.5	9.3	259	8.87097	206.752	0.98	20.5	1.04	4	7.4	12	5	0	8	4	5	2	150	2.25	58	25.7778	85	2	2	12	17
183	1	1433	495.848	2018-07-23	1	0				0		2018-07-23	2018-10-29	98	0	0	1	43336	##########	0			9680	63	30	216	2.1	74.3802	154	20.2	0.93	2.9	5.9	11.8	0	0	4	4	0	2	170	2.89	60	20.7612	61	1	6	17	17.6667
184	1	1398	621.333	2018-09-20	0	0				0		2018-09-27	2018-10-17	20	0	0	1	43363	##########	1	##########	43366	11480	91.8	5.1	172	18	293.776	2.75	10	0.8	3.8	6.4	11	0	0	0	0	0	2	150	2.25	45	20	90	2	2	0	0
185	1	1837	599.837	2018-09-20	0	0				0		2018-09-24	2018-11-09	46	0	0	1	43363	##########	0			12760	82	5	208	16.4	326.019	1.44	8.9	1.02	4.3	6.6	14.2	0	0	0	0	0	2	175	3.0625	73.9	24.1306	71	1	2	0	0
186	1	2749	951.211	2018-10-09	0	0				0		2018-10-25	2018-11-05	11	0	0	1	43383	##########	0			7710	48.4	39	127	1.24103	42.2362	0.89	16.9	0.89	4.9	7.3	14.3	0	6	6	6	20	2	170	2.89	56.9	19.6886	57	1	2	25	26.6667
187	1	1414	461.714	2018-09-16	0	1	2019-04-18			1	211	2018-09-19	2018-11-04	46	1	1	1	43363	##########	0			8310	70.3	12.9	474	5.44961	442.168	12.45	14	0.74	3.2	5.8	12.1	0	13	0	0	0	2	175	3.0625	56.96	18.5992	75	1	5	7	15.3333
188	1	3637	1147.9	2018-10-08	0	0				0		2018-10-27	2018-10-28	1	0	0	0			0			9550	69.7	20.7	406	3.36715	205.377	9.35	9	0.84	4.9	8.1	16.7	94	21	26	50	22	1	178	3.1684	85	26.8274	57	1	1	14	19.3333
189	1	2445	771.683	2018-08-22	0	0				0		2018-08-22	2018-12-07	107	0	0	1	43341	##########	1	##########	43342	3880	25.3	71.9	221	0.351878	79.2194	1.1	30.1	2.11	4	6.9	12	0	21	0	0	0	2	178	3.1684	83	26.1962	62	1	1	23	24
190	1	1813	627.336	2018-10-14	0	1	2019-03-09			1	131	2018-10-29	2018-11-15	17	1	1	0			0			5320	54.3	33.8	157	1.60651	87.3115	0.94	18.6	0.81	4.5	6.5	12.9	18	25	25	30	0	1	170	2.89	68	23.5294	83	1	2	17	20
191	1	1630	598.714	2018-10-16	0	0				0		2018-10-22	2018-12-05	44	0	0	1	43405	##########	0			8010	65.1	21.7	273	3	157.062	12.33	14.4	0.61	3.3	7	11.1	0	0	0	4	0	2	165	2.7225	65	23.8751	60	1	4	0	0
192	1	2148	788.981	2018-11-24	0	1	2020-07-18			1	594	2018-12-02	2018-12-14	12	1	1	0			0			8030	67.3	19.8	294	3.39899	184.913	2.24	39.2	1.64	3.7	7.3	11.3	5	0	3	0	12	2	165	2.7225	63	23.1405	70	1	1	1	2.33333
193	1	1515	494.694	2018-10-02	0	1	2018-12-25			1	84	2018-10-02	2018-12-19	78	1	1	1	43375	##########	0			23470	91.5	4.4	268	20.7955	259.519	7.7	14.6	0.89	5.1	8.7	20.4	0	0	0	0	0	2	175	3.0625	73	23.8367	59	1	2	0	0
194	1	2281	789.273	2018-12-13	0	0				0		2019-01-04	2019-01-13	9	0	0	0			0			6600	58.1	34.2	270	1.69883	119.617	0.93	9.7	0.55	3.9	6.7	13.4	0	29	1	0	0	2	170	2.89	69.95	24.2042	55	1	1	0	0
195	1	1688	659.375	2018-08-31	0	1	2018-12-29			1	114	2018-09-06	2018-09-20	8	1	1	0			0			7450	83.8	8.3	115	10.0964	185.979	45.87	39.5	1.74	3.8	6.9	9.8	0	0	0	5	0	2	160	2.56	44	17.1875	67	2	2	4	6.33333
196	1	2259	829.752	2019-01-13	0	1	2019-03-15			1	43	2019-01-31	2019-02-10	10	1	1	0			0			8490	61.1	24.9	212	2.45382	100.283	15.31	39.7	1.1	3	6	9.1	0	0	0	0	0	2	165	2.7225	66.2	24.3159	77	1	1	0	0
197	1	2078	791.8	2019-02-07	0	0				0		2019-02-08	2019-02-26	18	0	0	0			0			9410	76.3	18.3	261	4.1694	151.565	1.21	19.6	0.65	4.4	7.3	13.1	0	16	0	10	0	2	162	2.6244	69.85	26.6156	76	2	1	0	0
198	1	1995	886.667	2018-06-18	0	0				0		2018-06-25	2018-08-20	56	0	0	0			0			14020	93.9	4.4	187	21.3409	303.138	0.62	32.7	0.84	3.9	6.2	12.4	8	12	0	12	6	2	150	2.25	53	23.5556	78	1	6	31	36.3333
199	1	2704	1001.69	2019-02-07	0	0				0		2019-02-09	2019-03-25	44	0	0	0			0			7620	56.5	28.3	256	1.99647	118.713	38.38	13.2	0.31	3.2	7.1	9.7	9	14	4	11	10	2	164.3	2.69945	47	17.411	75	2	6	22	25.6667
200	1	2704	882.939	2019-02-07	0	0				0		2019-02-13	2019-03-22	37	0	0	1	43504	##########	0			22050	81	11	230	7.36364	94.8258	0.89	14.4	1.17	4.2	7.4	16.7	2	0	0	1	28	2	175	3.0625	61.5	20.0816	64	1	2	9	13
201	1	1776	739.23	2019-01-07	1	0				0		2019-01-07	2019-03-15	67	0	0	1	43472	##########	1	##########	43479	15300	87.8	5.1	98	17.2157	125.593	13.1	22.4	0.85	4.3	7.8	11.8	0	0	0	0	0	2	155	2.4025	50	20.8117	75	1	2	0	0
203	1	2564	895.607	2019-02-20	0	0				0		2016-03-06	2016-03-13	7	0	0	0			0			8650	89.7	6.2	195	14.4677	363.602	27.34	16.5	0.85	4.4	6.8	12.4	57	22	20	5	28	2	169.2	2.86286	58	20.2594	72	1	4	9	13
204	1	969	393.119	2019-09-30	0	1	2019-11-15	2020-09-30		2	47	2019-09-29	2019-10-19	20	1	1	1	43739	##########	1	##########	43745	18060	80.3	15.3	255	5.24837	92.285	6.91	8.5	0.89	3.7	7.3	13.8	0	11	0	18	0	2	157	2.4649	40	16.2278	80	1	1	3	6.33333
205	1	1418	520.845	2019-12-02	1	1				0		2019-12-02	2019-12-16	14	1	1	1	43802	##########	1	##########		3910	66	19	120	3.47368	161.529	286.4	71.6	2.35	3.6	8.7	16.4	28	24	27	14	14	2	165	2.7225	63	23.1405	82	1	5	17	19.3333
206	1	1649	532.348	2019-03-02	0	1	2019-10-20			1	220	2019-03-14	2019-03-22	8	1	1	0			0			7360	81.5	12.6	198	6.46825	213.509	0.52	28.8	1.01	3.8	6.7	12	11	14	4	20	20	2	176	3.0976	57.25	18.4821	85	1	4	29	32.6667
207	1	2150	678.576	2019-04-20	0	0				0		2019-04-20	2019-04-30	10	0	0	0			0			8070	83	10	265	8.3	328.377	35.98	20.9	0.8	3.9	7.4	12.4	56	5	3	14	14	2	178	3.1684	80	25.2493	74	1	2	23	25.6667
208	1	1073.5	380.35	2019-05-01	1	1	2019-06-08			1	38	2019-05-01	2019-05-27	29	2	1	1	43624	##########	0			11090	77.4	8.8	310	8.79545	317.649	34.95	27.2	0.68	3.2	9.4	12.3	16	11	2	16	14	2	168	2.8224	49.5	17.5383	80	1	4	1	1
210	1	2154	1098.98	2020-01-28	1	0				0		2020-01-28	2020-02-06	9	0	0	1	43858	##########	0			24030	90	6	475	15	329.449	74.95	86.8	2.5	3.3	7.4	11.8	29	20	0	0	0	2	140	1.96	45	22.9592	90	1	1	33	37.3333
211	1	2780	996.809	2019-01-22	0	0				0		2019-02-07	2019-04-13	65	0	0	1	43525	##########	0			8550	79.6	13.3	300	5.98496	263.817	0.3	12.1	0.62	3.7	6.7	15.4	23	24	2	20	4	2	167	2.7889	77.1	27.6453	61	1	4	18	24.6667
213	1	1793	720.97	2019-04-05	0	1	2019-08-28			1	141	2019-04-09	2019-04-10	1	1	1	0			0			8080	46	42	314	1.09524	92.5271	0.9	11.1	0.58	4.3	7.7	15	10	18	19	20	21	2	157.7	2.48693	41.45	16.6671	85	1	6	28	35.3333
214	1	2103	934.667	2019-03-17	0	1	2021-05-13			1	766	2019-04-08	2019-04-23	15	2	1	1	43541	##########	0			16660	89	6	317	14.8333	317.127	3.38	32.5	7.74	3.4	7.3	12.3	55	4	22	12	8	2	150	2.25	41.4	18.4	74	2	4	21	22.6667
215	1	1346	631.451	2019-03-20	0	0				0		2019-03-21	2019-04-30	40	0	0	0			0			13720	83	12	561	6.91667	340.743	16.57	12	0.56	3.6	7.6	12.6	42	22	26	11	0	2	146	2.1316	48	22.5183	79	2	1	37	38.6667
216	1	3370	1100.41	2019-03-31	0	0				0		2019-03-31	2019-05-14	44	0	0	1	43555	##########	0			8820	61.4	27.9	222	2.20072	90.2153	1.9	17.1	1.08	4.2	7.5	15.7	86	2	54	28	55	1	175	3.0625	79.5	25.9592	58	1	1	27	33.3333
217	1	2325	804.498	2019-02-14	1	1	2019-09-25			1	211	2019-02-26	2019-06-05	99	1	1	1	43522	##########	1	##########	43535	9510	47.7	42.5	202	1.12235	49.9784	3.22	15	0.96	4.5	8	15.6	0	0	0	0	0	2	170	2.89	65	22.4913	62	1	2	0	0
218	1	685.6	304.711	2019-06-23	0	1				0		2019-06-24	2019-07-01	7	1	1	1	43640	##########	0			16850	65	10	302	6.5	179.228	208.9	53.1	0.99	3	6.9	8.6	75	19	44	0	5	2	150	2.25	50	22.2222	89	2	2	0	0
219	1	2487	971.484	2019-01-19	0	1	2020-08-20			1	570	2019-01-28	2019-02-13	16	1	1	0			0			9750	59.1	31.1	396	1.90032	130.596	2.35	16.6	1.24	4	7.8	12.5	14	14	2	6	0	2	160	2.56	60	23.4375	79	2	1	3	6.33333
220	1	3036	1185.94	2019-05-03	0	0				0		2019-05-06	2019-06-10	35	0	0	1	43588	##########	1	##########	43589	8010	63.6	29.1	150	2.18557	64.3525	0.91	29.8	1.59	4.6	7.8	12.8	0	4	8	0	0	2	160	2.56	61.2	23.9062	88	1	1	2	3
221	1	1624	555.385	2019-05-03	0	1	2019-07-17			1	75	2019-05-03	2019-06-16	44	1	1	0			0			8970	72.1	14.8	245	4.87162	184.549	40.78	28.6	1.67	4.1	7.9	15.6	0	1	5	0	12	2	171	2.9241	52.15	17.8345	82	1	1	2	3
222	1	1047.6	419.644	2019-05-31	0	0				0		2019-06-01	2019-06-11	10	1	1	0			0			9970	61	29	580	2.10345	200.602	2.65	14.9	0.38	3	6.4	10.2	7	25	3	4	0	2	158	2.4964	59.95	24.0146	67	2	2	7	11.6667
223	1	1306	436.366	2019-01-20	0	1	2019-05-25			1	125	2019-01-20	2019-03-30	69	3	1	1	43496	##########	0			8320	60	27.5	297	2.18182	129.808	2.8	12	0.54	3.8	7.1	12.2	3	9	5	0	12	2	173	2.9929	47	15.7038	57	1	2	7	12.3333
226	1	2228	744.428	2019-07-28	1	0				0		2019-07-28	2019-08-31	34	0	0	0			0			5770	82.9	12	205	6.90833	296.072	5.2	12.6	0.62	4.2	7.3	12.2	99	28	40	36	24	1	173	2.9929	48.5	16.205	61	1	7	26	30.3333
227	1	1462	585.643	2019-06-07	0	1				0		2019-07-01	2019-07-05	4	1	1	0			0			8680	71.7	17.7	158	4.05085	102.84	4.53	50.6	0.79	3.8	6.6	11.4	14	12	0	21	18	2	158	2.4964	56	22.4323	80	1	5	1	3.66667
228	1	1913	646.633	2019-06-14	0	0				0		2019-06-15	2019-08-02	48	0	0	0			0			11480	73	17	222	4.29412	113.753	85.33	21.8	0.7	3.3	7.3	15.1	1	14	4	14	4	2	172	2.9584	60.2	20.3488	84	1	5	20	21.6667
229	1	1241	484.766	2019-06-07	0	0				0		2019-06-30	2019-07-16	16	0	0	0			0			7320	50.8	35.5	352	1.43099	135.458	0.31	13.5	0.45	3.9	6.4	11.6	34	19	12	5	6	2	160	2.56	55.15	21.543	54	2	2	15	15.6667
230	1	1449	501.384	2019-03-25	1	0				0		2019-03-26	2019-05-05	40	2	1	0			0			12550	58.7	14.1	485	4.16312	274.081	6.34	17.5	0.62	4.1	6.9	9.8	0	14	0	0	0	2	170	2.89	48	16.609	61	1	2	1	3.66667
231	1	1959	677.855	2019-01-03	0	0				0		2019-01-03	2019-02-13	41	0	0	1	43468	##########	1	##########	43488	22180	60	34	333	1.76471	44.1574	0.3	13	0.82	4.8	7.5	16.8	50	25	7	39	0	1	170	2.89	87	30.1038	49	1	2	35	37.3333
232	1	1543	642.248	2019-06-12	0	0				0		2019-07-10	2019-07-21	11	0	0	0			0			13160	71	20	412	3.55	156.535	9.76	15.9	0.69	3.8	8.4	10.6	68	7	47	1	18	2	155	2.4025	65	27.0552	71	1	2	12	12
233	1	1727	551.246	2019-06-19	0	0				0		2019-07-16	2019-07-19	3	0	0	0			0			4770	58.3	27.7	140	2.10469	105.957	0.3	19.9	0.77	4.8	7.1	13.9	54	27	32	38	10	1	177	3.1329	63.85	20.3805	68	1	1	26	27.6667
235	1	2235	682.214	2019-06-23	0	0				0		2019-06-30	2019-07-29	29	0	0	0			0			7820	70.5	19.6	453	3.59694	295.553	8.54	23.6	1.22	4.2	6.9	10.2	0	0	0	0	0	2	181	3.2761	80.5	24.5719	36	1	2	0	0
239	1	1361	559.254	2019-06-14	1	1	2020-05-16			1	336	2019-06-15	2019-08-22	68	2	1	0			0			13550	83.2	12.8	220	6.5	126.845	3.68	21	1.07	4.1	7.8	12.3	5	12	0	0	20	1	156	2.4336	35	14.382	87	2	1	2	2
240	1	2547	935.537	2019-07-02	0	0				0		2019-07-02	2019-07-24	22	0	0	1	43648	##########	1	##########	43670	10220	85	6	696	14.1667	1135.03	30.02	14.3	0.5	3.3	6.5	8.7	50	25	25	20	20	2	165	2.7225	76	27.9155	61	1	4	24	26.6667
242	1	2053	710.381	2019-06-27	0	0				0		2019-08-19	2019-09-06	18	0	0	1	43643	##########	1	##########	43654	10480	77.9	14.7	385	5.29932	249.909	33.98	17.6	1.14	3.4	6.3	9.2	3	5	3	5	4	2	170	2.89	45	15.5709	78	1	2	2	2
243	1	1342	537.574	2018-12-07	0	1	2019-08-14			1	247	2018-12-10	2018-12-18	8	1	1	0			0			3880	54.9	16	218	3.43125	351.16	9.4	4.9	0.64	2.3	5.2	9.4	32	8	3	8	8	2	158	2.4964	42.1	16.8643	87	1	5	18	23
244	1	1256	522.789	2019-08-10	0	0				0		2019-08-29	2019-09-07	9	0	0	0			0			18110	79.3	14.2	286	5.58451	111.214	1.41	19.3	0.8	4.6	7	13.5	0	0	0	0	0	2	155	2.4025	52.1	21.6857	60	2	2	0	0
245	1	1854	761.834	2019-07-17	0	0				0		2019-08-29	2019-09-14	16	0	0	1	43663	##########	0			6880	83.9	10.9	236	7.69725	314.7	34.61	15	0.63	3.5	5.9	11.1	0	0	1	3	3	2	156	2.4336	46	18.902	80	2	4	0	0
246	1	1383	540.234	2019-08-16	0	0				0		2019-08-30	2019-09-11	12	0	0	0			0			11030	76.5	12.9	426	5.93023	299.395	28.98	15.1	1.38	2.6	5.6	8.3	0	8	0	0	0	2	160	2.56	54.5	21.2891	83	1	1	10	13.6667
247	1	2395	1064.44	2019-08-24	0	0				0		2019-09-05	2019-09-17	12	0	0	1	43701	##########	0			12360	76.7	11.7	306	6.55556	211.601	74.01	29.9	0.78	3.8	6.8	13.3	2	5	6	0	0	2	150	2.25	50	22.2222	80	2	1	19	25.6667
248	1	2329	743.401	2019-08-18	0	0				0		2019-09-23	2019-10-09	16	0	0	1	43711	##########	1	##########	43733	14670	91.4	4.2	279	21.7619	452.819	18.59	18.5	0.95	3.9	6.7	13.5	0	0	0	0	0	2	177	3.1329	65.4	20.8752	67	1	1	0	0
250	1	2017	768.557	2019-02-15	0	1	2019-08-29			1	166	2019-03-16	2019-03-25	9	1	1	0			0			8520	82.4	11.7	138	7.04274	138.437	18.29	20.4	0.73	3.6	7.3	10.5	0	0	0	0	0	2	162	2.6244	67	25.5296	70	2	1	0	0
251	1	2421	889.256	2019-09-09	0	0				0		2019-10-13	2019-10-23	10	0	0	1	43717	##########	0			12560	76.4	15.5	466	4.92903	239.367	42.71	31.4	1.04	4.2	7.8	12.5	55	2	29	4	26	2	165	2.7225	48.5	17.8145	63	1	1	20	24.6667
252	1	1183	562.663	2019-10-12	0	0				0		2019-10-14	2019-10-21	7	0	0	0			0			4290	76.9	13.3	159	5.78195	278.669	34.39	14.7	0.58	3.9	6.6	12.8	0	9	0	0	0	2	145	2.1025	68	32.3424	79	2	4	1	3.66667
253	1	2814	1099.22	2019-07-21	0	0				0		2019-08-21	2019-09-01	11	0	0	1	43667	##########	0			6640	71.2	20.9	200	3.4067	144.117	13.06	9	0.72	3.9	7	10.5	56	24	42	20	11	1	160	2.56	50	19.5312	83	2	1	7	7.33333
255	1	2389	846.443	2019-09-15	0	0				0		2019-11-08	2019-11-18	10	0	0	1	43723	##########	1	##########	43726	5920	81.5	11.5	232	7.08696	340.776	53.47	14	0.61	3.8	6.7	11.4	0	0	0	0	0	2	168	2.8224	56	19.8413	53	1	4	0	0
256	1	1621	529.306	2019-06-22	0	0				0		2019-07-09	2019-08-02	24	0	0	0			0			8130	81.5	10.9	182	7.47706	205.378	89.54	20.8	0.8	3.5	6.2	8.6	0	22	0	0	0	2	175	3.0625	60	19.5918	58	1	6	18	21.3333
257	1	2073	761.433	2019-10-03	0	0				0		2019-11-07	2019-12-03	26	0	0	1	43741	##########	0			14550	85	8.7	235	9.77011	185.646	4.69	18.6	1.19	3.9	7.2	13	13	17	19	36	36	1	165	2.7225	56	20.5693	78	1	1	3	7
258	1	2458	802.612	2019-11-08	0	1	2020-05-27			1	200	2019-11-09	2019-12-11	32	0	0	1	43778	##########	1	##########	43781	16000	58	32	240	1.8125	46.875	45.07	15.1	0.59	3.2	6.1	11.6	0	0	0	0	0	2	175	3.0625	80	26.1224	66	1	4	0	0
259	1	1799	694.032	2019-10-16	0	1	2020-01-28			1	95	2019-10-25	2019-12-14	50	1	1	1	43764	##########	1	##########	43775	12270	87.1	8.3	175	10.494	171.836	97.87	13.4	0.69	3.1	7.6	9.3	85	25	56	8	12	2	161	2.5921	60	23.1473	70	1	4	14	18.3333
260	1	808.2	296.86	2019-11-14	0	0				0		2019-12-10	2019-12-16	6	0	0	0			0			13290	78.8	11.7	200	6.73504	128.623	31.01	14.6	0.91	4.3	7.9	14.1	43	6	25	6	16	2	165	2.7225	51.7	18.9899	69	1	4	10	12
261	1	2153	896.15	2019-11-10	0	1	2021-01-11	2021-02-26		2	424	2019-11-14	2019-11-29	15	0	0	1	43779	##########	0			13690	78.2	11	316	7.10909	209.841	12.25	20.7	0.76	3.2	6.6	12.1	0	0	0	0	0	2	155	2.4025	40	16.6493	79	1	1	3	7
262	1	3306	1244.31	2019-12-14	0	0				0		2019-12-30	2020-01-06	7	0	0	1	43813	##########	0			11730	66	25.8	315	2.55814	104.086	48.01	24.7	0.81	4.3	8.7	13.2	62	15	35	9	18	1	163	2.6569	78.7	29.621	58	2	1	3	7
265	1	1538	578.87	2019-10-18	0	0				0		2019-11-20	2019-12-18	28	0	0	1	43756	##########	1	##########	43817	16270	86	8	200	10.75	153.657	208.3	12.9	0.61	3.1	5.9	11.1	77	11	55	6	14	2	163	2.6569	48.8	18.3673	63	1	1	6	11
266	1	2076	750.659	2020-06-29	0	0				0		2020-06-29	2020-07-13	14	0	0	1	44011	##########	0			8380	79	9	189	8.77778	250.597	9.88	25	1.79	3.6	7	11	14	12	45	34	34	1	166.3	2.76557	61	22.0569	69	1	1	14	19.3333
268	1	2812	973.01	2020-02-17	0	0				0		2020-04-05	2020-05-07	32	0	0	1	43878	##########	1	##########	43879	11190	77	2	280	38.5	1251.12	142.1	9.7	0.42	3.2	6.3	10.5	0	0	0	0	0	2	170	2.89	84	29.0657	54	1	2	0	0
269	1	888.1	379.384	2020-04-17	0	0				0		2020-04-18	2020-05-24	36	0	0	0			0			17920	81	2	320	40.5	892.857	124.6	26.4	0.64	3.3	6.5	8.6	3	16	6	12	0	2	153	2.3409	38.7	16.5321	89	2	1	4	5.66667
270	1	916.6	358.047	2020-04-26	0	0				0		2020-05-07	2020-06-10	34	0	0	1	43959	##########	0			7610	66	16	123	4.125	101.018	17.59	10.7	0.27	3.4	4.5	8.8	0	0	0	0	0	2	160	2.56	38.5	15.0391	87	2	5	0	0
273	1	2031	702.768	2020-04-18	0	0				0		2020-04-25	2020-05-19	24	0	0	1	43939	##########	0			12270	84.5	8.1	197	10.4321	198.215	37.92	13	0.56	3.9	6.9	13.2	11	22	0	21	0	2	170	2.89	60	20.7612	75	1	2	5	7
276	1	2359	825.951	2019-10-09	0	1	2020-05-11			1	215	2019-10-09	2019-11-18	40	0	0	1	43747	##########	1	##########	43760	1260	74.6	16.9	441	4.4142	2071.01	40.86	12.4	0.65	3.4	7	11.8	0	0	0	0	0	2	169	2.8561	53.9	18.8719	46	1	4	0	0
277	1	2391	857.327	2020-05-07	0	0				0		2020-06-05	2020-06-14	9	0	0	1	43958	##########	1	##########	43968	10450	72.8	15.7	307	4.63694	187.121	33.13	8.7	0.48	3.3	6.8	10.3	0	0	0	0	24	2	167	2.7889	65	23.3067	56	1	1	25	27
278	1	2133	673.21	2020-06-19	0	0				0		2020-06-19	2020-07-12	23	0	0	0			0			10690	61.1	23.9	143	2.55649	55.9707	126.7	50	4.2	3	6	8.4	0	0	0	0	0	2	178	3.1684	67.9	21.4304	64	1	4	0	0
279	1	2809	971.972	2020-05-22	0	1	2020-07-08			1	47	2020-05-22	2020-06-29	38	1	1	0			0			12360	82	13.3	420	6.16541	255.493	33.49	4.9	0.6	3.2	6.7	12	11	4	17	3	30	1	170	2.89	60	20.7612	71	1	1	22	27.3333
280	1	292.3	101.142	2020-07-01	0	0				0		2020-07-02	2020-07-26	24	0	0	1	44022	##########	1	##########	44027	11220	86.5	7.6	321	11.3816	376.442	73.25	7.4	0.22	3.7	6.3	11.9	19	20	4	6	5	2	170	2.89	53	18.3391	35	1	6	0	0
281	1	3280	1083.37	2020-07-02	0	0				0		2020-07-11	2020-07-19	8	0	0	0			0			13480	81	13.4	264	6.04478	146.154	13.59	20.4	0.81	4	6.7	13.9	24	20	9	8	20	2	174	3.0276	73.5	24.2767	50	1	1	14	18
282	1	1740	602.076	2020-07-11	0	0				0		2020-07-17	2020-07-21	4	0	0	0			0			15370	85.8	6.7	412	12.806	400.082	33.33	13.2	0.78	4.1	6.8	11.4	90	25	56	30	26	1	170	2.89	48.1	16.6436	35	1	6	18	21.3333
283	1	1815	755.463	2020-06-09	0	0				0		2020-06-09	2020-07-19	40	0	0	1	43991	##########	1	##########	43991	13520	76	15.8	474	4.81013	221.893	38.79	17.1	0.59	3.2	6.4	10.4	0	9	0	4	0	2	155	2.4025	54.4	22.6431	77	1	4	3	3.33333
284	1	1981	685.467	2020-08-19	0	0				0		2020-08-19	2020-08-24	5	0	0	0			0			18060	80.1	8.7	247	9.2069	157.203	102	44.3	0.98	3	6.5	10	7	14	2	22	9	2	170	2.89	76	26.2976	80	1	2	6	9.66667
285	1	1824	654.021	2020-07-02	0	0				0		2020-07-08	2020-08-24	47	0	0	1	44014	##########	0			6070	38	15	188	2.53333	206.48	23.29	31.6	1.41	3.7	6.6	13.6	2	1	3	0	6	2	167	2.7889	45.2	16.2071	52	1	2	6	7.66667
286	1	2793	1065.56	2020-07-14	0	0				0		2020-07-15	2020-08-15	31	0	0	1	44026	##########	0			18010	93.4	5.3	225	17.6226	235.718	1.4	10	0.62	4.1	6.6	14.4	75	21	10	36	31	1	161.9	2.62116	66.1	25.2178	58	1	2	58	58
287	1	1824	703.677	2020-07-15	0	1	2020-09-28	2021-05-31		2	73	2020-07-17	2020-07-27	10	1	1	0			0			10960	85	10	119	8.5	108.577	65.32	22.7	0.47	3.6	6.5	11.7	0	10	0	8	8	2	161	2.5921	46	17.7462	82	1	1	4	5.33333
288	1	1839	580.419	2020-07-21	0	0				0		2020-07-17	2020-08-06	20	0	0	0			0			7800	57.5	57.7	222	0.996534	49.3268	33.78	10.5	0.45	4	8	11.5	0	0	0	0	0	2	178	3.1684	65	20.5151	64	1	2	0	0
289	1	1206.8	502.31	2020-10-07	0	0				0		2020-10-08	2020-10-15	7	0	0	0			0			12030	78.9	13.5	195	5.84444	120.07	150.9	11.5	0.83	2.5	6.2	11.1	2	4	4	10	5	2	155	2.4025	60	24.974	77	2	1	0	0
290	1	1268	586.793	2020-08-29	0	1	2021-06-04			1	276	2020-09-01	2020-10-02	31	0	0	1	#VALUE!	##########	0			8260	81.6	9.2	307	8.86957	403.99	113.9	16.3	0.5	3.2	6.1	11.6	0	15	0	0	10	2	147	2.1609	40	18.5108	82	2	2	7	7.66667
291	1	2801	1080.59	2020-09-05	0	0				0		2020-10-04	2020-10-08	4	0	0	0			0			9330	83.4	11.7	183	7.12821	167.642	27.62	19.2	0.93	4	7.9	14.2	36	30	8	0	22	2	161	2.5921	58.95	22.7422	66	1	1	8	16
292	1	2476	909.458	2020-10-06	0	0				0		2020-10-11	2020-10-30	19	0	0	0			0			14050	89	8	252	11.125	224.199	18.06	28.8	0.83	4	6.7	11.2	0	0	0	0	6	2	165	2.7225	68	24.977	71	1	4	19	22.6667
293	1	1878	733.594	2020-08-24	0	0				0		2020-09-02	2020-09-22	20	0	0	1	44067	##########	1	##########	44090	20900	62	16	151	3.875	45.1555	109.3	12.8	0.75	2.9	5.8	9.5	0	10	3	6	16	2	160	2.56	56.85	22.207	70	1	1	22	23
294	1	1646	549.968	2020-09-15	0	0				0		2020-09-29	2020-10-23	24	0	0	1	44089	##########	0			12530	78.6	9.2	261	8.54348	226.413	104.6	37.6	1.07	4.1	7.3	16.4	6	7	1	0	13	2	173	2.9929	53.2	17.7754	78	1	1	17	22.3333
295	1	1007.1	472.462	2020-10-06	0	0				0		2020-10-19	2020-10-29	10	0	0	1	44111	##########	0			15670	86.8	4.1	162	21.1707	252.152	57.49	48	2.76	3.1	6.1	9.7	0	0	0	0	0	2	146	2.1316	40	18.7652	77	2	1	0	0
297	1	2109	729.758	2020-09-13	0	0				0		2020-10-06	2020-10-13	7	0	0	1	44087	##########	0			18180	91.9	2	232	45.95	638.064	219.2	13.5	1	2.5	5.3	10.1	0	0	1	14	18	2	170	2.89	60	20.7612	90	1	1	0	0
298	1	1950	690.901	2020-12-28	0	1	2021-05-28			1	150	2020-12-29	2021-01-14	16	0	0	0			0			14740	88.8	3.6	186	24.6667	350.52	400.8	51.8	1.35	2.2	6.9	7.9	22	21	4	10	8	2	168	2.8224	64	22.6757	81	2	1	1	2.66667
299	1	2429	749.691	2020-10-10	0	1	2021-02-15			1	119	2020-10-19	2020-11-09	21	0	0	0			0			7710	75.9	17.5	149	4.33714	110.432	29.11	14.6	0.61	4.7	7.9	14.3	57	26	17	15	26	2	180	3.24	60	18.5185	71	1	1	11	13
301	1	2079	848.84	2020-10-19	0	0				0		2020-10-19	2020-11-24	36	0	0	1	44124	##########	0			5220	62.9	24.5	211	2.56735	164.986	53	11.3	0.91	2.9	5.7	8.5	7	7	2	0	10	2	156.5	2.44923	48.5	19.8022	77	2	1	1	2.66667
303	1	1962	678.893	2020-09-22	0	0				0		2020-10-03	2020-12-02	60	0	0	1	44096	##########	0			15950	86.4	9.8	337	8.81633	215.597	15.99	8.8	0.62	4.1	6.8	12.1	2	9	13	4	20	2	170	2.89	50.7	17.5433	70	1	4	20	20.3333
304	1	992.9	364.702	2020-11-06	0	0				0		2020-11-26	2020-12-03	7	0	0	1	44162	##########	1	##########	44167	23850	90.5	4.3	321	21.0465	313.003	33.27	17.6	0.73	4.1	7.5	12.1	0	25	37	18	16	2	165	2.7225	47.3	17.3737	76	1	6	22	23.6667
305	1	2234	820.569	2020-11-23	0	0				0		2020-12-08	2020-12-20	12	0	0	1	44159	##########	0			7370	75.7	13	191	5.82308	199.353	22.38	14.9	0.79	3.2	5.4	10.3	0	0	0	0	11	2	165	2.7225	60	22.0386	79	1	1	0	0
306	1	1785	793.333	2020-10-15	0	0				0		2020-10-25	2020-11-16	22	0	0	1	44120	##########	1	##########	44145	20950	89	9	347	9.88889	184.036	5.63	12.9	0.59	4.4	8.6	12.1	2	1	0	6	5	2	150	2.25	48	21.3333	63	2	2	0	0
307	1	1768	604.63	2020-12-26	0	0				0		2020-12-27	2021-01-03	7	0	0	0			0			11710	81.8	10.8	255	7.57407	201.632	7.64	12.1	0.41	4.6	8	13.5	0	0	0	0	0	2	171	2.9241	48.6	16.6205	63	1	4	0	0
308	1	2211	756.13	2019-11-04	0	0				0		2019-12-12	2020-01-03	22	0	0	1	43773	##########	1	##########	43780	2390	59	16	45	3.6875	117.678	56.03	10.8	0.43	2.7	5	9.4	7	1	4	0	32	1	171	2.9241	59	20.1771	17	1	4	19	22.3333
309	1	2290	765.144	2021-04-13	0	0				0		2021-04-29	2021-05-02	3	0	0	0			0			10360	75.7	14.7	179	5.14966	117.537	22.05	13.7	0.54	4.1	6.8	11.9	4	0	0	0	0	2	173	2.9929	67	22.3863	47	1	2	0	0
310	1	1839	736.661	2020-12-21	0	0				0		2021-01-08	2021-01-11	3	0	0	0			0			21240	82.9	12.6	415	6.57937	155.068	120	17	0.36	3.4	7	10.5	5	0	0	0	12	2	158	2.4964	47.5	19.0274	64	2	1	0	0
313	1	1722.7	854.344	2021-01-08	0	0				0		2021-01-26	2021-01-31	5	0	0	0			0			14980	87.9	8.4	267	10.4643	212.188	11.51	14.7	0.81	2.9	5.2	9.7	22	20	1	12	0	2	142	2.0164	58.2	28.8633	79	2	1	1	1.66667
314	1	1179	389.417	2021-02-02	1	0				0		2021-02-18	2021-03-05	15	0	0	0			0			7630	83.2	9.6	261	8.66667	356.324	68.78	37	1.21	2.8	5.6	9.4	19	15	3	2	2	2	174	3.0276	60	19.8177	81	1	6	13	13.6667
315	1	2156	811.472	2021-02-05	0	0				0		2021-02-09	2021-02-24	15	0	0	0			0			13340	88.5	7.3	163	12.1233	167.382	27.44	7.8	0.66	3.5	7	14	43	25	4	0	23	2	163	2.6569	69	25.9701	75	1	1	0	0
316	1	2017	787.891	2021-01-28	0	0				0		2021-02-04	2021-03-12	36	0	0	1	44225	##########	0			17060	84.8	5.5	289	15.4182	308.004	48.84	15.6	0.68	3.5	6.3	10.3	2	20	1	7	20	2	160	2.56	44.2	17.2656	59	1	1	23	26.3333
317	1	2748	877.143	2021-01-08	0	0				0		2021-01-28	2021-03-10	41	0	0	1	44204	##########	1	##########	44224	22070	81.5	13.9	155	5.86331	50.526	113.8	28.4	0.93	3.7	6.3	12.4	0	0	0	0	0	2	177	3.1329	63.3	20.2049	80	1	2	0	0
318	1	1795	671.474	2021-02-17	0	0				0		2021-03-11	2021-03-24	13	0	0	0			0			5260	77.8	11.2	164	6.94643	278.381	39.25	10.7	0.64	3.9	5.9	10.6	30	27	55	29	24	1	163.5	2.67322	49.9	18.6666	63	1	7	50	54.3333
319	1	1444	578.433	2021-02-28	0	0				0		2021-03-13	2021-03-21	8	0	0	0			0			11690	83.7	7.4	231	11.3108	267.034	3.69	28.3	1.15	3.8	7.1	11.4	32	25	6	6	18	2	158	2.4964	50.3	20.149	76	1	2	12	14
320	1	1887	652.941	2021-03-08	0	0				0		2021-03-23	2021-03-25	2	0	0	0			0			12070	70.4	9.1	291	7.73626	264.938	254.8	22.7	0.66	3.5	6	10.1	1	11	4	0	0	2	170	2.89	54	18.6851	76	1	2	3	8.33333
321	1	2826	955.246	2021-02-04	0	0				0		2021-02-25	2021-04-03	37	0	0	1			1	##########	44259	8820	72.5	16.8	274	4.31548	184.915	49.08	10.2	0.54	3.6	6.9	12.4	0	0	0	34	0	1	172	2.9584	85	28.7317	60	1	2	0	0
322	1	1219.8	507.721	2021-05-07	0	0				0		2021-05-07	2021-05-13	6	0	0	0			0			13520	82.1	10.7	149	7.6729	102.997	49.19	17.1	0.61	3.4	7.5	11.4	2	1	0	0	6	2	155	2.4025	47	19.563	83	2	1	0	0
[truncated: 32 more columns]
